# Supplementary material for: Inhibition of AXL and VEGF-A Has Improved Therapeutic Efficacy in Uterine Serous Cancer
Source: Cancers (Basel). 2021 Nov 23;13(23):5877. doi: 10.3390/cancers13235877 (PMC8656641; doi:10.3390/cancers13235877)
Supplement: Supplementary file 1 [file cancers-13-05877-s001.zip]

Archive with 1 entries (1 files):
- cancers-1427897-supplementary.pdf
